# Supplementary material for: 1-Butyl-3-methylimidazolium Mandelate: A Multifunctional Ionic Liquid with Enhanced Hydrogen Bonding, Thermal Stability, Antimicrobial Activity, and Extraction Capability
Source: Molecules. 2025 Dec 18;30(24):4824. doi: 10.3390/molecules30244824 (PMC12735414; doi:10.3390/molecules30244824)
Supplement: Supplementary file 1 [file molecules-30-04824-s001.zip]

Archive with 1 entries (1 files):
- molecules-4044481-supplementary.pdf
